# Supplementary material for: Lineage divergence detected in the malaria vector Anopheles marajoara (Diptera: Culicidae) in Amazonian Brazil
Source: Malar J. 2010 Oct 7;9:271. doi: 10.1186/1475-2875-9-271 (PMC2959070; doi:10.1186/1475-2875-9-271)
Supplement: Additional file 2 — DXY with Jukes Cantor pairwise divergence between species and lineages based upon the 648-bp Folmer region (below) and the 488-bp COI fragment (above). [file 1475-2875-9-271-S2.XLS]

## Sheet: Sheet3
	A. albitarsis s.s. N=6	A. oryzalimnetes N=6	A. deaneorum N=4	Lineage 1 N=13	Lineage 2 N=10	A. darlingi N=4
A. albitarsis s.s.	---	4.07% (±0.77)	4.07% (±0.77)	4.57% (±0.98)	5.10% (±1.14)	8.36% (±2.38)
A. oryzalimnetes	2.84% (±0.68)	---	4.56% (±1.20)	5.72% (±1.22)	6.17% (±1.38)	7.94% (±2.28)
A. deaneorum	3.38% (±0.90)	3.53% (±0.99)	---	2.78% (±0.75)	3.54% (±0.99)	7.79% (±2.69)
A. marajoara Lineage 1	3.78% (±0.75)	3.26% (±0.69)	2.59% (±0.63)	---	3.82% (±0.75)	8.06% (±2.17)
A. marajoara Lineage 2	3.99% (±0.95)	3.91% (±0.99)	3.03% (±0.91)	2.71% (±0.56)	---	8.07% (±2.31)
A. darlingi	9.53% (±2.74)	9.48% (±2.89)	9.42% (±3.23)	10.3% (±2.43)	9.92% (±3.14)	---
