# Supplementary material for: Lineage divergence detected in the malaria vector Anopheles marajoara (Diptera: Culicidae) in Amazonian Brazil
Source: Malar J. 2010 Oct 7;9:271. doi: 10.1186/1475-2875-9-271 (PMC2959070; doi:10.1186/1475-2875-9-271)
Supplement: Additional file 3 — Description of shared COI haplotypes and genetic polymorphism statistics for A. marajoara lineages and A. oryzalimnetes. N, the number of sequences; 1-Σfi2, haplotype diversity; Π, nucleotide diversity; SD, standard deviation; P, polymorphic sites; and K, average number of differences. Underlining indicates shared haplotypes and bold indicates diversity among lineages or species. [file 1475-2875-9-271-S3.XLS]

## Sheet: Sheet1
Lineage	Site	N	P	Haplotypes (H)	π (SD)	1-Σfi2 (SD)	K
A. oryzalimnetes	4	3	5	60 (2), 61	---	---	---
	11	2	1	59, 68	---	---	---
	ALL	5	6		0.00533 (0.00189)	0.900 (0.161)	2.6
A. marajoara	1	20	17	1 (3), 2 (8), 3, 5, 6, 11, 27, 37 (2), 39 (2)	0.00818 (0.00265)	0.826 (0.073)	3.98947
Lineage 1	2	13	17	1 (3), 2, 3 (3), 5 (2), 11, 12, 33, 39	0.01114 (0.00274)	0.91 (0.056)	5.4359
	3	18	16	1 (3), 2 (4), 3 (2), 5, 7, 30 (3), 34, 38, 42 (2)	0.01224 (0.00259)	0.908 (0.039)	5.97386
	4	12	6	1, 2 (2), 3 (5), 35, 36, 37, 42	0.00348 (0.00077)	0.833 (0.100)	1.7
	5	15	17	1 (3), 2 (2), 3 (3), 4 (2), 30 (2), 33, 40, 41	0.00991 (0.00304)	0.914 (0.043)	4.8381
	6	17	15	1 (3), 2 (5), 3 (4), 5 (2), 29, 34, 40	0.01022 (0.00281)	0.853 (0.053)	4.99
	7	14	15	2 (4), 4 (2), 5 (3), 8, 13, 26, 31, 35	0.01443 (0.00147)	0.890 (0.060)	7.04
	8	13	15	3 (2), 4 (2), 5 (5), 9, 10, 32	0.01361 (0.00163)	0.833 (0.081)	6.64103
	9	14	3	5 (10), 18, 22, 26 (2)	0.00113 (0.00040)	0.495 (0.151)	0.54945
	10	18	6	5 (12), 14, 19, 20, 23, 28	0.00177 (0.00054)	0.562 (0.134)	0.86
	11	16	13	2, 5 (14), 40	0.00577 (0.00314)	0.242 (0.135)	2.82
	12	15	13	5 (14), 18,	0.00027 (0.00023)	0.133 (0.112)	0.13
	13	10	3	5 (7), 21, 24, 25	0.00123 (0.00048)	0.533 (0.180)	0.6
	14	14	7	5 (7), 15, 16, 17, 21, 24, 26, 28	0.00230 (0.00056)	0.769 (0.120)	1.12
	ALL	209	30		0.01425 (0.00023)	0.828 (0.022)	6.96
A. marajoara	1	5	13	46 (3), 50 (2)	0.01598 (0.00467)	0.6 (0.175)	7.8
Lineage 2	2	12	18	43 (4), 46, 50 (2), 53, 54, 56 (2), 57	0.0172 (0.00240)	0.879 (0.075)	8.39394
	3	7	18	43 (2), 45, 50, 56 (3)	0.01288 (0.00488)	0.81 (0.130)	6.28571
	4	12	18	46 (3), 47, 50 (5), 51, 57, 58	0.01658 (0.00177)	0.803 (0.096)	8.09091
	5	10	17	43, 44, 49 (2), 50 (4), 56 (2)	0.01667 (0.00295)	0.822 (0.097)	8.13333
	6	8	16	43, 49, 50 (5), 54	0.00893 (0.00561)	0.643 (0.184)	4.35714
	7	11	17	46, 49, 50 (5), 52, 55, 56 (2)	0.01513 (0.00292)	0.800 (0.114)	7.38182
	8	12	15	46, 48, 50 (8), 56 (2)	0.01363 (0.00315)	0.561 (0.154)	6.65152
	11	3	16	43, 50 (2)	0.02186 (0.01030)	0.667 (0.314)	10.7
	ALL	80	21		0.01600 (0.00060)	0.780 (0.039)	7.81
