# Supplementary material for: Lineage divergence detected in the malaria vector Anopheles marajoara (Diptera: Culicidae) in Amazonian Brazil
Source: Malar J. 2010 Oct 7;9:271. doi: 10.1186/1475-2875-9-271 (PMC2959070; doi:10.1186/1475-2875-9-271)
Supplement: Additional file 4 — Description of shared white haplotypes and genetic polymorphism statistics for A. marajoara s.l. [file 1475-2875-9-271-S4.XLS]

## Sheet: Sheet1
Lineage	Site	N	P	Haplotype (H) Frequency	π (SD)	1-i2 (SD)	K
A. marajoara	1	15	2	A (12), U (2), V	0.00077 (0.00033)	0.362 (0.145)	0.38095
	2	7	3	A (3), R, U (3),	0.00230 (0.00080)	0.714 (0.127)	1.14286
	3	12	2	A (7), P (2), U (3)	0.00144 (0.00035)	0.621 (0.118)	0.71212
	4	12	2	A (5), L, P, U (5)	0.00145 (0.00030)	0.621 (0.087)	0.71212
	5	10	2	A (4), P (2), U (4)	0.00179 (0.00034)	0.711 (0.086)	0.88889
	6	9	5	A (2), E, P, Q, S, U (3)	0.00328 (0.00088)	0.806 (0.120)	1.61111
	7	9	3	A (2), T (2), U (4), V	0.00224 (0.00053)	0.778 (0.110)	1.11
	8	13	2	A (7), P (2), Q (4)	0.00202 (0.00030)	0.641 (0.097)	1.00
	10	9	8	C (3), E (2), F, G, H, O	0.00543 (0.00077)	0.909 (0.065)	2.65152
	11	4	1	A (3), K	0.00102 (0.00054)	0.500 (0.265)	0.50
	12	4	5	D, M, N, T	0.00610 (0.00145)	1.000 (0.177)	3.00
	14	5	2	B, C, E, I, J	0.00205 (0.00071)	0.700 (0.218)	1.00
	ALL	109	8		0.00233 (0.00023)	0.712 (0.032)	1.13
